# Supplementary material for: Fine Root Traits across Different Root Orders and Their Associations with Leaf Traits in 15 Co-Occurring Plant Species from the Desert–Oasis Transition Zone in the Hexi Corridor, Gansu Province, China
Source: Plants (Basel). 2024 Sep 4;13(17):2472. doi: 10.3390/plants13172472 (PMC11396981; doi:10.3390/plants13172472)
Supplement: Supplementary file 1 [file plants-13-02472-s001.zip]

Archive with 1 entries (1 files):
- plants-3079217-supplementary.pdf
